# Supplementary material for: Suppression of angiopoietin-like 4 reprograms endothelial cell metabolism and inhibits angiogenesis
Source: Nat Commun. 2023 Dec 12;14:8251. doi: 10.1038/s41467-023-43900-0 (PMC10716292; doi:10.1038/s41467-023-43900-0)
Supplement: Supplementary file 4 — Supplementary Data 1 [file 41467_2023_43900_MOESM4_ESM.xlsx]

## Sheet: Raw_data
Sum of Concentration	Column Labels
Row Labels	3PG 185/79	Citrate 191/111	DHAP 169/97	Glutamate 146/128	Glutamate 146/41	Glutamine 145/127	Glycerol 3P 171/79	Lactate 89/89	Malate 133/115	PEP 167/79	Pyruvate 87/87	Succinate 117/73
BKC_Huvec_3May19_29May19-NT Ctrl G10mM[NA] Q2mM[NA] (2) | Sample Number=16 | Sample Number = 16	0.223608	0.405811	4.75704	102.456	97.6253	75.2635	10.3052	45.9591	0.432524	0.205302	10.2221	0.125744
BKC_Huvec_3May19_29May19-NT Ctrl G10mM[NA] Q2mM[NA] (3) | Sample Number=29 | Sample Number = 29	0.29441	0.29805	3.94558	81.3202	65.9093	53.3349	7.64894	40.9041	0.321934	0.244076	8.69275	0.092098
BKC_Huvec_3May19_29May19-NT Ctrl G10mM[NA] Q2mM[NA] (4) | Sample Number=42 | Sample Number = 42	0.08266	0.444519	4.59111	100.992	79.1772	68.8975	8.03897	31.7317	0.507906	0.170591	7.65531	0.144014
BKC_Huvec_3May19_29May19-NT Ctrl G10mM[NA] Q2mM[NA] (5) | Sample Number=55 | Sample Number = 55	0.207186	0.510107	5.25325	100.632	65.2838	70.5084	7.24013	46.808	0.635584	0.191557	9.29853	0.185812
BKC_Huvec_3May19_29May19-NT Ctrl G10mM[NA] Q2mM[NA] (6) | Sample Number=68 | Sample Number = 68	0.131198	0.554955	4.22632	97.0135	82.3166	57.0735	5.09293	42.4761	0.529691	0.181998	11.4045	0.116444
BKC_Huvec_3May19_29May19-NT Ctrl G10mM[NA] Q2mM[NA] (1) | Sample Number=4 | Sample Number = 4	0.288276	1.60349	9.68257	199.064	141.678	241.973	15.2628	127.14	2.18583	0.437029	21.7738	0.368726
BKC_Huvec_3May19_29May19-NT SiRNA G10mM[NA] Q2mM[NA] (2) | Sample Number=17 | Sample Number = 17	0.178838	0.593061	1.50507	63.6139	62.6704	43.522	2.58865	17.5439	0.171918	0.1426	10.7151	0.037591
BKC_Huvec_3May19_29May19-NT SiRNA G10mM[NA] Q2mM[NA] (3) | Sample Number=30 | Sample Number = 30	0.291955	0.774672	1.78531	71.5793	50.0381	71.1383	2.05138	21.9584	0.361622	0.09986	11.0352	0.054674
BKC_Huvec_3May19_29May19-NT SiRNA G10mM[NA] Q2mM[NA] (4) | Sample Number=43 | Sample Number = 43	0.279613	0.753246	1.88261	72.877	66.1333	37.9346	2.07936	16.6141	0.657355	0.155831	9.73683	0.059161
BKC_Huvec_3May19_29May19-NT SiRNA G10mM[NA] Q2mM[NA] (5) | Sample Number=56 | Sample Number = 56	0.206356	0.817062	2.71621	85.0667	54.9546	68.4784	1.66027	31.9983	0.883928	0.222523	8.25353	0.090322
BKC_Huvec_3May19_29May19-NT SiRNA G10mM[NA] Q2mM[NA] (6) | Sample Number=69 | Sample Number = 69	0.239303	0.883073	1.89352	96.4326	72.3425	64.3923	1.91262	28.3095	1.20717	0.178265	4.22492	0.082648
BKC_Huvec_3May19_29May19-NT SiRNA G10mM[NA] Q2mM[NA] (1) | Sample Number=5 | Sample Number = 5	0.049748	0.491955	1.56304	54.527	39.4384	55.1434	1.97788	19.7824	0.309864	0.184263	5.46268	0.058753

## Sheet: Norm_data
Sum of Concentration	Column Labels
Row Labels	3PG 185/79	Citrate 191/111	DHAP 169/97	Glutamate 146/128	Glutamate 146/41	Glutamine 145/127	Glycerol 3P 171/79	Lactate 89/89	Malate 133/115	PEP 167/79	Pyruvate 87/87	Succinate 117/73
BKC_Huvec_3May19_29May19-NT Ctrl G10mM[NA] Q2mM[NA] (2) | Sample Number=16 | Sample Number = 16	0.156369	0.283784	3.3266	71.6479	68.2695	52.6318	7.20646	32.1392	0.302464	0.143568	7.14832	0.0879329
BKC_Huvec_3May19_29May19-NT Ctrl G10mM[NA] Q2mM[NA] (3) | Sample Number=29 | Sample Number = 29	0.200279	0.202755	2.68407	55.3199	44.8363	36.2823	5.20336	27.8259	0.219003	0.166038	5.91344	0.0626517
BKC_Huvec_3May19_29May19-NT Ctrl G10mM[NA] Q2mM[NA] (4) | Sample Number=42 | Sample Number = 42	0.0645781	0.34728	3.5868	78.9001	61.8572	53.8262	6.28045	24.7904	0.396802	0.133274	5.98071	0.112511
BKC_Huvec_3May19_29May19-NT Ctrl G10mM[NA] Q2mM[NA] (5) | Sample Number=55 | Sample Number = 55	0.156959	0.386445	3.97974	76.2366	49.4574	53.4155	5.48495	35.4606	0.481503	0.145119	7.04434	0.140767
BKC_Huvec_3May19_29May19-NT Ctrl G10mM[NA] Q2mM[NA] (6) | Sample Number=68 | Sample Number = 68	0.107539	0.454881	3.4642	79.5193	67.4726	46.7816	4.17453	34.8165	0.434173	0.149179	9.34796	0.0954459
BKC_Huvec_3May19_29May19-NT Ctrl G10mM[NA] Q2mM[NA] (1) | Sample Number=4 | Sample Number = 4	0.122151	0.679444	4.10278	84.3493	60.0332	102.531	6.46727	53.8729	0.926199	0.185182	9.2262	0.15624
BKC_Huvec_3May19_29May19-NT SiRNA G10mM[NA] Q2mM[NA] (2) | Sample Number=17 | Sample Number = 17	0.14307	0.474449	1.20405	50.8911	50.1363	34.8176	2.07092	14.0351	0.137534	0.11408	8.57211	0.0300728
BKC_Huvec_3May19_29May19-NT SiRNA G10mM[NA] Q2mM[NA] (3) | Sample Number=30 | Sample Number = 30	0.23171	0.614819	1.41692	56.809	39.7127	56.459	1.62808	17.4273	0.287002	0.079254	8.75811	0.0433921
BKC_Huvec_3May19_29May19-NT SiRNA G10mM[NA] Q2mM[NA] (4) | Sample Number=43 | Sample Number = 43	0.241046	0.64935	1.62294	62.825	57.0115	32.7023	1.79256	14.3225	0.566685	0.134337	8.39382	0.0510009
BKC_Huvec_3May19_29May19-NT SiRNA G10mM[NA] Q2mM[NA] (5) | Sample Number=56 | Sample Number = 56	0.19653	0.778154	2.58686	81.0159	52.3377	65.2175	1.58121	30.4746	0.841836	0.211927	7.8605	0.086021
BKC_Huvec_3May19_29May19-NT SiRNA G10mM[NA] Q2mM[NA] (6) | Sample Number=69 | Sample Number = 69	0.209915	0.774625	1.66098	84.59	63.4583	56.4844	1.67774	24.8329	1.05892	0.156373	3.70607	0.0724982
BKC_Huvec_3May19_29May19-NT SiRNA G10mM[NA] Q2mM[NA] (1) | Sample Number=5 | Sample Number = 5	0.0456404	0.451335	1.43398	50.0247	36.182	50.5903	1.81457	18.149	0.284279	0.169049	5.01163	0.0539018

## Sheet: Protein Conc.
										Protein Conc. (µg/µl)
BKC_Huvec_3May19_29May19-NT Ctrl G10mM[NA] Q2mM[NA] (2) | Sample Number=16 | Sample Number = 16										1.43
BKC_Huvec_3May19_29May19-NT Ctrl G10mM[NA] Q2mM[NA] (3) | Sample Number=29 | Sample Number = 29										1.47
BKC_Huvec_3May19_29May19-NT Ctrl G10mM[NA] Q2mM[NA] (4) | Sample Number=42 | Sample Number = 42										1.28
BKC_Huvec_3May19_29May19-NT Ctrl G10mM[NA] Q2mM[NA] (5) | Sample Number=55 | Sample Number = 55										1.32
BKC_Huvec_3May19_29May19-NT Ctrl G10mM[NA] Q2mM[NA] (6) | Sample Number=68 | Sample Number = 68										1.22
BKC_Huvec_3May19_29May19-NT Ctrl G10mM[NA] Q2mM[NA] (1) | Sample Number=4 | Sample Number = 4										2.36
BKC_Huvec_3May19_29May19-NT SiRNA G10mM[NA] Q2mM[NA] (2) | Sample Number=17 | Sample Number = 17										1.25
BKC_Huvec_3May19_29May19-NT SiRNA G10mM[NA] Q2mM[NA] (3) | Sample Number=30 | Sample Number = 30										1.26
BKC_Huvec_3May19_29May19-NT SiRNA G10mM[NA] Q2mM[NA] (4) | Sample Number=43 | Sample Number = 43										1.16
BKC_Huvec_3May19_29May19-NT SiRNA G10mM[NA] Q2mM[NA] (5) | Sample Number=56 | Sample Number = 56										1.05
BKC_Huvec_3May19_29May19-NT SiRNA G10mM[NA] Q2mM[NA] (6) | Sample Number=69 | Sample Number = 69										1.14
BKC_Huvec_3May19_29May19-NT SiRNA G10mM[NA] Q2mM[NA] (1) | Sample Number=5 | Sample Number = 5										1.09

## Sheet: Table-MRM transition pairs 
		Table 1: MRM transition pairs (Q1/Q3) for all metabolites studied.
		Metabolite	Isotopologue	Q1/Q3
		Citrate	M+0	191/111
			M+1	192/111
				192/112
			M+2	193/112
				193/113
			M+3	194/113
				194/114
			M+4	195/114
				195/115
			M+5	196/115
				196/116
			M+6	197/116
		Succinate	M+0	117/73
			M+1	118/73
				118/74
			M+2	119/74
				119/75
			M+3	120/75
				120/76
			M+4	121/76
		Malate	M+0	133/133
			M+1	133/115
			M+2	134/116
			M+3	135/117
			M+4	136/118
			M+0	146/128
			M+1	147/129
			M+2	148/130
			M+3	149/131
			M+4	150/132
			M+5	151/133
		Pyruvate	M+0	87/87
			M+1	88/88
			M+2	89/89
			M+3	90/90
		Aspartate	M+0	132/115
			M+1	133/116
			M+2	134/117
			M+3	135/118
			M+4	136/119
		DHAP	M+0	169/97
			M+1	170/97
			M+2	171/97
			M+3	172/97
		PEP	M+0	167/79
			M+1	168/79
			M+2	169/79
			M+3	170/79
		Lactate	M+0	89/89
			M+1	90/90
			M+2	91/91
			M+3	92/92
		Glutamate	M+0	146/128
			M+1	147/129
			M+2	148/130
			M+3	149/131
			M+4	150/132
			M+5	151/133
		Glutamine	M+0	145/127
			M+1	146/128
			M+2	147/129
			M+3	148/130
			M+4	149/131
			M+5	150/132
		Glycerol-3-phosphate	M+0	171/79
			M+1	172/79
			M+2	173/79
			M+3	174/79
