# Supplementary material for: Suppression of angiopoietin-like 4 reprograms endothelial cell metabolism and inhibits angiogenesis
Source: Nat Commun. 2023 Dec 12;14:8251. doi: 10.1038/s41467-023-43900-0 (PMC10716292; doi:10.1038/s41467-023-43900-0)
Supplement: Supplementary file 6 — Source Data [file 41467_2023_43900_MOESM6_ESM.xlsx]

## Sheet: Figure 1
	Figure 1a			Figure1b left panel			Figure 1b Right panel					Figure 1d Left panel					Figure 1h												Figure 1i								Figure 1j									Fig. 1k
	NS	siANGPTL4		NS	siANGPTL4		NS	siANGPTL4					-log10(adjusted P value)					NS			siANGPTL4									NS			siANGPTL4				Time (min)	NS			siANGPTL4						NS
	0.896621	0.219658		32.9834	12.9823		26.4648	8.07574				Cellular response to lipid	6.76539				Time	Mean	SEM	N	Mean	SEM	N						Basal	34	32	23	22.5	16	18		30	128	114	139	96	84	72			0.5% FBS	2954	2433	2197
	1.06627	0.196374		28.3022	5.09232		22.4475	6.18661				Hippo signaling pathway	4.7753				24h	137329	15044	3	129324	23459	3						VEGF	163	197	238	98.5	72	136		60	237	209	187	125	147	169			0.5% FBS+ VEGF	3399.5	3793	2981
	0.925081	0.208141		39.0273	5.40912		22.7549	5.97805				FoxO signaling pathway	4.2624				48h	309667	41004	3	204667	15948	3														120	290	321	275	143	167	191			20% FBS	3739	4157	3024
	1.11023	0.160305		23.0938	10.0921		31.7243	12.6773				Regulation of lipid metabolic process	3.72649				72h	461337	43317	3	280323	40216	3
				34.1928	7.02983							Positive regulation of lipid transport	2.51582
				23.9812	5.9201							Lipid storage	2.19331
												Cellular response to fatty acid	1.81678
												Figure 1d Right panel
													-log10(adjusted P value)
												Cell migration	19.5292
												Cell adhesion	17.0139
												Angiogenesis	13.4626
												Growth factor binding	6.97602
												Canonical glycolysis	6.56362
												HIF-1 signaling pathway	3.38091
												Rap1 signaling pathway	2.63361
[truncated: 3 more columns]

## Sheet: Figure 2
		Figure 2a																										Figure 2b					Figure 2c								Figure 2d				Figure 2e
																																	Upper panel					Lower panel
		Days	WT									Angptl4iΔEC																WT	Angptl4iΔEC				WT	Angptl4iΔEC				WT	Angptl4iΔEC		WT	Angptl4iΔEC			WT	Angptl4iΔEC
		4	0	0	0	0	0	0	0	0	0	0	0	0	0	0	0	0	0	0	0	0	0					292.375	106.6				5.82	2.19				7.61912	2.45071		211.783	53.375			13.8609	12.4179
		7	98.192	83.6352	81.281	89.2222	137.998	58.2725	46.9583	0	78.608	44.1293	66.4726	11.1547	32.448	0	14.3159	38.9496	34.3286	30.1117	0	41.6827	39.5708					346.5	244.75				8.29	1.82				6.68774	1.01719		178.769	162.6			5.94034	19.6322
		10	380.523	183.421	292.032	124.483	453.487	104.916	123.885	288.55	368.404	121.149	133.176	76.9986	83.995	137.024	104.071	104.81	221.544	173.64	91.0297	88.0833	130.538					278.429	221.5				5.45	1.09				4.59474	2.58394		145.909	140.385			8.93878	19.0898
		13	902.92	806.426	857.25	502.616	730.937	532.555	366.731	549.97	655.785	713.44	441.807	312.13	459.645	444.162	374.988	446.681	401.221	498.964	317.102	282.24	279.812					261.111	161.718				3.25	0.83				7.09759	1.21235		148.692	105.286			12.6611	25.0689
		16	1893.88	1794.11	1574.64	1160.79	1147.35	760	1030.15	1725.05	1868.04	774.029	731.204	473.161	813.805	845.494	800.147	773.696	917.633	639.592	968.242	856.595	609.319					345.714	150.6					1.37				5.90087	3.17747		201.25	88.4286			8.19231	19.8821
																												262.734	188									6.10657	2.67245		252.864	189			11.3932	17.9791

## Sheet: Figure 3
		Figure 3 b
		Upregulated Pathway				Downregulated Pathways
			-log10(adjusted P value)				-log10(adjusted P value)
		ATP binding	6.70136			NADH regeneration	9.45083
		Amino acid metabolic process	4.66154			Glycolysis / Gluconeogenesis	8.34582
		Mitochondrion	3.42728			NAD metabolic process	7.26147
		Cellular senescence	2.21975			Angiogenesis	5.63122
		Glutamate metabolism	2.17244			Lysosome	5.59346
		Enoyl-CoA hydratase activity	2.09077			HIF-1 signaling pathway	4.63827
		Fatty acid transport	1.98614			Carbon metabolism	3.22988
		Malic enzyme activity	1.95972			Biosynthesis of amino acids	3.16052
		Glycerol metabolic process	1.83744			Pentose phosphate pathway	2.22599
		Neutral lipid biosynthetic process	1.61952

## Sheet: Figure 4
	Figure 4a (Glucose uptake)											Figure 4b (Glucose utilizationj)											Figure 4c (Lactate secretion)							Figure 4d left panel								Figure 4d right panel				Figure 4e left panel							Figure 4e right panel
		NS			siANGPTL4								NS			siANGPTL4							NS			siANGPTL4				Time (min)	NS-Ctrl			siANGPTL4-Ctrl				NS	siANGPTL4			Time (min)	NS-VEGF			siANGPTL4-VEGF
	Ctrl	6768	6250	6779	4418	4595	4508					Ctrl	1.14765	0.833979	0.992832	0.318668	0.278835	0.463065				Ctrl	1.11909	0.971979	0.908932	0.602852	0.462613	0.450534			Mean	SEM	N	Mean	SEM	N		9.49333	7.12667				Mean	SEM	N	Mean	SEM	N
	VEGF	9321	9037	7028	4443	4284	3968					VEGF	1.55472	1.92054	1.61569	0.666298	0.549191	0.642069				VEGF	2.01164	1.55077	1.73761	0.947477	0.742291	0.537105		1.31667	9.83399	2.23082	4	7.66971	1.2138	4		12.485	8.7			1.31667	14.7803	3.2198	4	5.3028	2.2647	4
												CoCl2	1.85459	1.67963	1.74961	0.968529	0.816832	0.723479				CoCl2	2.18912	2.02942	1.85642	1.13972	0.927972	0.84078		7.95	10.02	2.00088	4	6.13873	1.39646	4		16.16	5.65			7.95	13.2264	2.76188	4	4.95265	1.85272	4
																														14.5833	9.30795	1.99954	4	6.09221	1.26762	4		11.764	6.205			14.5833	12.0626	2.5874	4	4.0381	1.80852	4
																														21.4333	20.6478	1.58532	4	12.3249	1.60766	4						21.4333	30.8613	3.80506	4	12.4988	1.93878	4
																														28.0667	21.0867	1.19536	4	13.5993	2.28582	4						28.0667	31.9441	3.0182	4	13.6354	1.49428	4
																														34.7	19.9064	1.05816	4	12.9927	2.34884	4						34.7	29.5795	3.03052	4	12.6747	1.77402	4
																														41.55	24.0241	1.6014	4	18.8821	2.2751	4						41.55	34.2183	3.41198	4	19.954	2.76052	4
																														48.15	23.7915	0.96282	4	20.0685	2.39332	4						48.15	33.5207	3.16496	4	21.1761	2.6216	4
																														54.7833	25.6732	1.32456	4	19.911	2.13064	4						54.7833	32.8064	2.92536	4	21.142	2.51392	4
																														61.6333	10.5884	1.1274	4	7.38257	1.86762	4						61.6333	14.5443	1.85336	4	6.70983	1.41326	4
																														68.2667	7.63167	0.71174	4	5.91524	1.33726	4						68.2667	9.79829	1.1051	4	5.3172	0.91692	4
																														74.9	4.15403	0.63058	4	4.82038	1.3173	4						74.9	5.17848	1.01398	4	3.94269	0.7711	4
[truncated: 49 more columns]

## Sheet: Figure 5
	Figure 5a			Figure 5b				Figure 5c			Figure 5d			Figure 5e left panel								Figure 5e right panel									Figure 5f left panel							Figure 5f right panel								Figur 5g
	NS	siANGPTL4		NS	siANGPTL4			NS	siANGPTL4		NS	siANGPTL4			NS			siANGPTL4					NS			siANGPTL4					NS			siANGPTL4					NS			siANGPTL4					NS
	99.1201	167.18		11082.7	35184			3828	5825		0.951993	1.55777		Ctrl	94.5687	119.681	85.7508	293.324	275.907	211.631		Ctrl	455.29	477.45	611.74	1199.47	1487.32	1699.27		Ctrl	1242.08	2591.62	1445.91	6593.22	15826.1	8387.76		Ctrl	10136.5	11440.2	11341.5	51013.2	62489.4	33508.3		Ctrl	2882	2104	2461
	100.88	171.579		12077	37630			2354	5465		0.918294	1.37517		XEN445	72.2797	68.251	64.9925	100.894	120.115	122.243		XEN445	412.56	258.28	378.78	487.23	578.09	742.72		XEN445	614.213	981.595	2953.02	1919.46	1209.42	2075.1		XEN445	4818.18	4238.81	7384.62	11821.4	7894.74	15650.7		XEN445	2244	1608	1975
	103.043	193.576		13209.6	29729.2			2779	4225		1.12971	1.39137
	101.606	185.742		21462.9	44651.4			2774	4449		1.00301	1.83208
	95.351	153.962									0.945505	1.65749
[truncated: 26 more columns]

## Sheet: Figure 6
		Figure 6b											Figure 6d (Glucose uptake)											Figure 6e																			Figure 6F
		Left Panel						Right Panel
																								6e Left Panel																			6f Left Panel
		Pathways		-log10(adjusted P value)				Pathways		-log10(adjusted P value)				NS			siANGPTL4							Time (min)	NS-Ctrl			NS-XEN445			siANGPTL4-Ctrl			siANGPTL4-XEN445									Time (min)	NS-Ctrl			siANGPTL4-Ctrl
		Glycolysis / Gluconeogenesis	8.95044					Cell differentiation	4.73388				Ctrl	566	718	705	324	260	372						Mean	SEM	N	Mean	SEM	N	Mean	SEM	N	Mean	SEM	N								Mean	SEM	N	Mean	SEM	N
		NAD metabolic process	8.2543					Regulation of signaling	3.93775				XEN445	601	687	847	510	533	581					1.3	11.26	2.2425	3	9.36	1.08	3	3.813	1.38	3	7.375	1.125	3							1.3	7.2	1.2	3	5.4	1.35	3
		Monocarboxylic acid metabolic process	7.68791					Regulation of cell communication	3.77487															8	10.34	2.415	3	6.6	1.98	3	2.214	1.5525	3	6.5	2.0625	3							7.7	6.3	1.23	3	4.3	0.9	3
		Oxidoreductase activity	5.04048					Arginine biosynthesis	1.9605															14.6	10.685	1.8975	3	8.52	2.52	3	2.583	1.5525	3	6.125	2.0625	3							14.2	7.1	1.08	3	4.7	1.05	3
		Biosynthesis of amino acids	4.98607					Peroxisome	1.66561															21.5	24.38	4.6575	3	26.76	3.6	3	7.626	1.38	3	17.5	2.0625	3							20.6	8.3	0.72	3	5.1	0.6	3
		Regulation of cell migration	3.42697					Lipid transport	1.57127															28.1	22.885	4.485	3	25.32	3.24	3	6.642	1.035	3	17.25	2.0625	3							27.2	23.8	2.25	3	12	1.95	3
		Rap1 signaling pathway	2.87929					Acetyl-CoA metabolic process	1.33556															34.8	21.965	4.14	3	23.76	2.88	3	7.027	1.035	3	16.75	1.875	3							33.6	25.6	1.65	3	12.2	1.8	3
		Metabolic pathways	2.49556					Lipid localization	1.32735															41.6	32.315	3.91	3	34.4	3.06	3	11.439	2.38	3	23.375	3	3							40	26.6	2.1	3	13.9	1.8	3
		Angiogenesis	2.43651																					48.3	31.45	4.37	3	33.4	3.18	3	12.134	2.2075	3	22.625	3	3							46.6	30.2	2.31	3	14.1	1.95	3
		MAPK signaling pathway	1.99351																					54.9	32.15	3.68	3	34.92	3.24	3	12.765	2.725	3	23.5	2.8125	3							53	28	1.725	3	13.1	1.95	3
																								61.7	11.73	2.5875	3	12.48	1.8	3	6.936	0.8625	3	11.75	1.875	3							59.5	32.2	2.85	3	15.3	1.8	3
																								68.4	6.9	1.725	3	6.96	1.08	3	4.214	0.8625	3	6.25	1.125	3							66	3.6	0.75	3	1	0.45	3
																								75	4.6	1.38	3	4.08	0.72	3	2.23	0.8625	3	3.625	1.125	3							72.4	1.3	0.6	3	1	0.3	3
																																											78.9	1	0.6	3	0.5	0.4	3
																								6e Right Panel																			6f Left Panel
																									NS			siANGPTL4
																								Ctrl	21.71	23.2167	17.4067	10.0133	8.04667	5.79														NS			siANGPTL4
																								XEN445	25.7733	28.2833	14.9233	21.7867	20.0967	16.21													Ctrl	12.29	18.1867	14.96	6.26	7.04667	3.92667
																																											Etomoxir	15.5633	14.5775	18.315	14.45	10.4533	10.6467
[truncated: 13 more columns]

## Sheet: Figure 7
	Figure 7b																												Figure 7c															Figure 7d
	Time (Days)	WT- VC						Angptl4iΔEC- VC						WT-XEN						Angptl4iΔEC- XEN										WT					Angptl4 iΔEC										WT			Angptl4 iΔEC
	0	0	0	0	0	0		0	0	0	0	0		0	0	0	0	0	0	0	0	0	0	0	0				Ctrl	204.875	323.167	248.571	327.895	367.209	104.889	163.429	142.333	184.38	211.554					Ctrl	26.9853	30.5977	33.1482	14.7707	13.8009
	8	111.528	120.547	74.9649	64.5964	114.149		40.56	16.492	22.6988	38.6746	38.948		106.749	182.065	61.9366	78.6992	60.9911	72.7699	25.5699	23.5464	17.6049	18.623	37.692	42.6397				XEN445	260.125	312.714	298.857	287.397	354.298	245.625	225.25	227.959	267.398	284.21					XEN445	29.0071	28.3389	32.7671	26.6142	22.0302
	10	155.603	219.049	147.649	154.864	215.649		129.99	32.0836	81.916	101.891	175.929		164.437	343.992	123.986	194.937	162.369	210.992	117.994	60.8415	81.6464	76.4694	244.855	277.477
	12	314.047	454.992	331.649	319.56	469.596		204.97	71.2802	130.089	183.946	217.046		352.947	528.493	278.693	378.437	328.892	412.11	229.189	157.947	188.46	239.134	419.191	426.392
	14	628.27	913.671	665.693	458.414	937.463		524.744	155.462	412.367	259.962	408.599		794.855	1113.67	515.693	808.414	637.463	1019.73	490.893	359.449	498.829	508.049	696.895	770.965
	16	1450.99	1534.18	950	1287.69	1827.78		817.257	356.868	666.382	428.418	949.49		1603.49	2109.02	1009.88	1244.95	1551.35	2025.33	807.395	609.865	953.844	1134.64	1352.04	1510.84
[truncated: 7 more columns]

## Sheet: Supplementary Figure 1
	Supplementary Figure 1a									Supplementary Figure 1b				Supplementary Figure 1c				Supplementary Figure 1d				Supplementary Figure 1e											Supplementary Figure 1f
		Normalized Gene Count
		NS			siANGPTL4					NS	siANGPTL4			NS	siANGPTL4			NS	siANGPTL4			NS	siANGPTL4	H2O2									Time (Min)	NS-BSA			siANGPTL4-BSA						Time (Min)	NS-Gelatin			siANGPTL4-Gelatin
	ANGPTL1	3	3	0	9	3	4			37.9	22.9			0.534	0.505			10.4	7.93			0.57	0.37	58.92									30	1.246	1.794	1.196	0.84	0.618	0.558				30	10.144	9.828	12.202	6.296	9.352	8.982
	ANGPTL2	591.998	1025	917.997	837.999	746.003	1109.01			35.1	19.9			0.519	0.514			8.79	8.42			1.65	2.32	67.92									60	2.421	5.608	4.687	1.488	1.671	0.906				60	18.631	20.378	16.364	12.7	10.385	13.262
	ANGPTL3	0	0	0	0	0	0			36.5	22.3			0.483	0.43			9.47	10.3			2.87	1.83	48.27									120	7.81	6.901	8.196	2.575	3.63	3.71				120	24.833	22.164	21.161	16.573	14.63	16.89
	ANGPTL4	2776.98	4903.01	4391.93	423	428.001	607.001			41.3	28.2			0.416	0.476
	ANGPTL5	0	0	0	0	0	0							0.459	0.506
	ANGPTL6	4.92516	4.77798	4.63406	3.61266	3.96e-36	2							0.54	0.392
	ANGPTL7	0	0	0	0	0	0
	ANGPTL8	0	0	0	0	0	0

## Sheet: Supplementary Figure 2
		Supplementary Figure 2a										Supplementary Figure 2b
			Vacular Density				Radial expansion
			WT	Angptl4iΔEC			WT	Angptl4iΔEC				WT	Angptl4iΔEC
			28.1624	25.7045			81.6023	74.1495				19.9031	17.3551
			25.3911	24.0207			82.4799	79.5539				16.7273	17.841
			23.191	26.7877			82.1347	86.3329				16.5001	15.1946
			26.5572	31.0212			82.395	80.2372				17.2184	14.5795
			25.3429	28.8517			83.126	84.1366				16.1926	16.8096
			28.5455	23.9221			82.3051	83.1792					17.7838
			27.782	29.465			82.2498	83.6843					15.6068
			25.8056	28.4109			79.1077	82.4206
			29.1152	25.3956			83.4034	88.3838
				26.282				85.853

## Sheet: Supplementary Figure 3
Supplementary fig. 3a											Supplementary fig. 3b																										Supplementary. 3d					Supplementary fig. 3e
											Angptl1			Angptl2			Angptl3			Angptl4			Angptl5			Angptl6			Angptl7			Angptl8
		WT			Angptl4iΔEC						WT	Angptl4iΔEC		WT	Angptl4iΔEC		WT	Angptl4iΔEC		WT	Angptl4iΔEC		WT	Angptl4iΔEC		WT	Angptl4iΔEC		WT	Angptl4iΔEC		WT	Angptl4iΔEC				WT	Angptl4iΔEC				WT	Angptl4iΔEC
	CD45- CD31+	0.91	0.93	1.15	0.09	0.12	0.11				1.03874	0.780705		0.991294	1.25887		0	0		0.913055	0.0194545		0	0		0	0		1.19745	1.34585		0	0				0.823	0.246				235.8	88.34
	CD45- CD31-	0.66	1.06	1.28	0.67	0.81	0.86				0.679962	0.954991		1.16412	0.668189		0	0		0.77521	0.0299428		0	0		0	0		1.12552	0.80428		0	0				1.27	0.261				197.26	148.5
	CD45+	0.65	1.1	1.25	0.55	0.76	0.92				1.2813	0.535434		0.844591	0.755316		0	0		1.31174	0.0692205		0	0		0	0		0.677037	1.06244		0	0				1.452	0.562				289.19	78.26
																																					1.689	0.592				326.89	118.34
																																					0.662	0.35				187.4	81.5
																																					1.178	0.46

[truncated: 8 more sheets: Supplementary Figure 4, Supplementary Figure 5, Supplementary Figure 6, Supplementary Figure 7, Supplementary Figure 8, Supplementary Figure 9, Supplementary Figure 10, Supplementary Figure 11]
